# Supplementary material for: Integrative Korean Medicine Treatments for Traumatic Facial Palsy Following Mandibular Fracture: A Case Report and Literature Review
Source: Healthcare (Basel). 2023 Sep 14;11(18):2546. doi: 10.3390/healthcare11182546 (PMC10530994; doi:10.3390/healthcare11182546)
Supplement: Supplementary file 1 [file healthcare-11-02546-s001.zip]

Archive with 1 entries (1 files):
- healthcare-2567644-supplementary.pdf
